# Supplementary material for: Characteristics of human - sloth bear (Melursus ursinus) encounters and the resulting human casualties in the Kanha-Pench corridor, Madhya Pradesh, India
Source: PLoS One. 2017 Apr 27;12(4):e0176612. doi: 10.1371/journal.pone.0176612 (PMC5407616; doi:10.1371/journal.pone.0176612)
Supplement: S1 File — (XLSX) [file pone.0176612.s001.xlsx]

## Sheet: Table 1. Conflict survey format
Month and year of attack: ___________________ Time: ____________________ day/night
Activity involved in during attack	Location (distance in km)
Defecation	Backyard/ Forest:
Farming (which crop: ________________________________________)	Agricultural field:
Construction	Nearby forest:
Walking in village	Lantana bush:
Collection of NTFP (which: ____________________________________)	Within village:
Grazing of livestock	Outside village:
Other
Months of the year entering inside the forest
Jan.	Feb.	March	Apr.	May	June	July	August	Sept.	Oct.	Nov.	Dec.
Whether enter in groups or individual? (If in group, how many persons)_______________________________
Activity of bear during attack	Bear approach	Number of bears
Walking	From behind	Single
Feeding	From front	Two
Sleeping/resting	From behind tree	Three
Did not see	From behind rocks	Mother with cubs
Other ____________________	Other ________________
Bear behavior during attack
Charged on all fours	Used teeth	Rapidly charged
Rose up on hind legs	Used claws	Bear approached slowly
Vocalized	Knocked victim to ground	Ambush
Other	Other	Other
What was the victim attitude toward the bear after sighting? Avoided_____ Stared at ______Hide ________
Injuries	Who chased the bear
Single injury to: head, hand, leg, torso	Bear backed up
Multiple injuries:	Chased by people/friends
Fracture:	Chased by livestock
Other:	By oneself using stick/stone/axe
Death	Other:
Frequency of returning to the same place by the victim?
Daily	Weekly	Monthly	Annually	Unintentionally
Sloth bear encounter rate:	very frequently	frequenrly	seldom	none

## Sheet: Table 2.Socio-eco survey format
Name of the main person: ____________________________s/d/w/o:__________________________________
Village name: __________________ Block: _______________________ SC/ST/OBC/General: _______________
GPS: _______________________________________________________________________________________
Number of family members: _________ Male: ________ Female: ________ Children: _____________________
Occupation: ____________________________________ Earning (monthly/yearly):________________________
Land holding in acres: _________________________________________________________________________
Crop name	Production (per acre)	Output (kg/ quintal)
NTFP:
NTFP Product	Quantity collected	Main usage	Price sold per unit	Harvest months/ visit frequency (daily/ monthly)
Animal husbandry:
Type	No. of assets	Sale (eggs, meat, milk)	Quantity and frequency sold	Price per unit	Income (pm/pa)
Energy source: Fuelwood: ______________ Biogas: ________________ Other: _________________
Source of fuelwood: Forest _______________ Farm: ________________ Other: _________________
Collection duration (morning/evening): __________________________________________________
Collection time: 1-2 hours / 2-3 hours / >3 hours
Any other source of income (labour/carpentry/etc.): ________________ Income: ________pm/pa
