# Supplementary material for: Characteristics of human - sloth bear (Melursus ursinus) encounters and the resulting human casualties in the Kanha-Pench corridor, Madhya Pradesh, India
Source: PLoS One. 2017 Apr 27;12(4):e0176612. doi: 10.1371/journal.pone.0176612 (PMC5407616; doi:10.1371/journal.pone.0176612)
Supplement: S3 File — (XLSX) [file pone.0176612.s003.xlsx]

## Sheet: 1. Year-wise conflict data
Chikhlapani	Sivanlal	Gond	Male	41	Jul	Monsoon	2016	13:00:00	Years	Interviews	Total recorded
Chikhlabaddi	Guliram	beiga	Male	60	March	Summer	2016	10:00:00	2004	18	25
Sakritola	Holuram	Lodhi	Male	56	May	Summer	2016	06:00:00	2005	14	24
Badgaon (Jivantola)	kouti nagbide	Teili	Female	70	Apr	Summer	2015	10:00:00	2006	14	31
Bijhora	Samalsingh Meravi	ST - Gond	Male		December	Winter	2015	14:00:00	2007	18	25
Varudgota	Nehrulal Markam	ST - Gond	Male		June	Monsoon	2015	17:00:00	2008	14	19
Zitarra	Brijendra Bhoyar	Boyar	Male	27	May	Summer	2015	20:00:00	2009	4	17
Pandrapani	Ramdayal	Gond	Male	27	Jan	Winter	2015	17:00:00	2010	9	19
Dhobotola Mal	Linguprasad	Katia	Male	55	Mar	Summer	2015	08:30:00	2011	15	23
chanai	dhanabai	Gond	Female	52	April	Summer	2015	05:00:00	2012	19	23
Dharamshala	Jadu	Beiga	Male	60	Jan	Winter	2015	14:00:00	2013	14	20
chikhlabaddi	Punaram	Gond	male	45	oct	Monsoon	2015	15:00:00	2014	13	15
Niwas	Tihari Markam	ST - Gond	Male		August	Monsoon	2014	08:00:00	2015	9	9
Dhapewada	anandabai nakhure	OBC- Lodhi	Female	42	May	Summer	2014	07:00:00	2016	5	5
Pipariya	rameshwari pandre	Gond	Female	14	May	Summer	2014	09:00:00	TOTAL	166	255
Khara	Gokul Singh Sadam	ST - Baiga	Male		December	Winter	2014	16:00:00
Dhamangaon	tikaram	Beiga	Male	xxxxxx	May	Summer	2014	04:00:00
Kachhar	bindesih salame	Gond	Male	30	Nov	Winter	2014	08:00:00
Sanaikachhar	Sukkobai	Gond	Female	48	May	Summer	2014	11:30:00
Nevargao	Chandrahas	Gond	Male	32	May	Summer	2014	16:00:00
Nevargao	Logeshwari	Gond	Female	29	May	Summer	2014	16:00:00
Karajmara	Sukhdas	Gond	Male	50	Nov	Winter	2014	07:00:00
Hirri	Indravati	Gond	Female	32	March	Summer	2014	10:00:00
Majgaon	Kunti bai	Marar	Female	35	Sep	Monsoon	2014	07:30:00
Tendudi	Samli bai	Baiga	Female	38	Sep	Monsoon	2014	08:00:00
Pipariya	ashok kushmare	Kahar	Male	30	Jan	Winter	2013	06:00:00
Devgaon	Sunta Dhurvey	ST - Baiga	Female		May	Summer	2013	12:00:00
Khatiya	rambatibai	Beiga	Female	xxxxxx	March	Summer	2013	10:00:00
Chikhlabaddi	labhusinh dhurve	Beiga	Male	xxxxxx	Jul	Monsoon	2013	16:00:00
Indori	sunil tajibar	Teli	male	30	Jul	Monsoon	2013	14:30:00
Jarera	mamta yadav	yadav	Female	xxxxx	Feb	Winter	2013	10:00:00
Khapa	Radhelala Yadav	OBC - Yadav	Male		March	Summer	2013	07:00:00
Gokalpur	Sukkulal	Gond	Male	34	Feb	Winter	2013	11:30:00
Dudhiya	Janglu	Gond	Male	70	Jan	Winter	2013	06:00:00
Patharfodi	Somtabai	Gond	Female	60	Mar	Summer	2013	19:00:00
Harratola	sehtarin	Gond	Female	42	May	Summer	2013	08:00:00
keslai	Rambati	Gond	Female	32	Jul	Monsoon	2013	11:30:00
Udadna	Sukhram	Gond	Male	43	Sep	Monsoon	2013	08:00:00
Amrutola	ruplal	Gond	Male	43	Jun	Summer	2013	08:00:00
Atariya	purnabai meravi	ST-Gond	Female	61	Apr	Summer	2012	08:30:00
Kanjai	rajkumar bavanvike	dhimar	Male	40	Nov	Winter	2012	06:00:00
Ghunadi	likhanlal patle	Pawar	Male	62	Jan	Winter	2012	22:00:00
Tekadi (Pandartola)	tarasan bhagat	Pawar	Female	16	Jan	Winter	2012	06:00:00
Netra	suraj maraskole	Gond	Male	27	Aug	Monsoon	2012	10:00:00
Badgaon	devanlal bagare	Govari	Male	57	Sept	Monsoon	2012	08:00:00
Saraipatera	Mahasingh Meravi	ST - Baiga	Male		September	Monsoon	2012	16:00:00
Didkatola	Dipsingh Kumhre	ST - Gond	Male		May	Summer	2012	07:00:00
Khatiya	fulbatibai	Beiga	Female	xxxxxx	Jan	Winter	2012	10:00:00
kisanpur	Sumantri	Gond	Female	40	Jan	Winter	2012	13:00:00
Chutka	Nasim	Khan	Male	48	Oct	Monsoon	2012	15:30:00
Borgao	Shyamlal	Gond	Male	45	Aug	Monsoon	2012	16:00:00
Arjunjir	Hirasing	Gond	Male	45	Jul	Monsoon	2012	08:00:00
Chutka	Nazim	Khan	Male	40	Dec	Winterr	2012	15:30:00
Kalimati	Ramesh	Gond	Male	40	Dec	Winter	2012	13:00:00
Sonpuri	Laxman	Gond	Male	51	Aug	Monsoon	2012	08:00:00
Moriya	Ravindra	Powar	Male	12	May	Summer	2012	16:00:00
Khalondi	Sunesh	Gond	Male	28	Sep	Monsoon	2012	08:00:00
Katanjari	rajmabai	Gond	Female	56	Nov	Winter	2012	14:00:00
Dharawashi	bohranlal katre	pawar	Male	55	Jun	Summer	2011	07:00:00
Salfa rith	Purantabai Dhurvey	ST - Baiga	Female		May	Summer	2011	09:00:00
Chhapri	Dadua	Gond	Male	xxxxxx	Aug	Monsoon	2011	08:00:00
Bijhora	Ramsingh Uikey	ST - Gond	Male		March	Summer	2011	07:00:00
Hirritola	Antlal	Gond	Male	55	June	Summer	2011	10:00:00
Kairetola	Swami	Gond	Male	40	Dec	Winter	2011	10:00:00
Kharghat	Punnu	Gond	Male	45	Dec	Winter	2011	15:00:00
Paraspani	Ithia	Gond	Male	43	Nov	Winter	2011	09:00:00
Agari	Jhhamar	Gond	Male	32	Oct	Monsoon	2011	16:00:00
Patan	Brajlal	Dhimar	Male	38	Oct	Monsoon	2011	16:00:00
Parsatola	Bidesing	Gond	Male	46	Jan	Winter	2011	14:00:00
khalondi	Sunesh	Gond	Male	28	July	Monsoon	2011	09:00:00
Bamhani	Dulichand	Gond	Male	25	Aug	Monsoon	2011	15:00:00
Bamhani	Laxmansing	Gond	Male	36	Aug	Monsoon	2011	15:00:00
karvahi	Sehratabai	Beiga	Female	45	March	Summer	2011	11:00:00
Samnapur	chainlal maraskole	ST-Gond	Male	50	Feb	Winter	2010	4:00pm
Tekadi	Rampradad Dhurvey	ST - Baiga	Male	35	March	Summer	2010	09:00:00
Khara	Hanuman Adme	S T - Gond	Male		January	Winter	2010	18:00:00
Saraipatera	Indalsingh Pandre	ST - Gond	Male		October	Monsoon	2010	05:00:00
Patharfodi	Jangalsing	Lohar	Male	50	Aug	Monsoon	2010	10:00:00
chanai	chamanbai	Gond	Female	50	Jun	Summer	2010	10:00:00
Murkutta	Santu	Beiga	Male	35	Jul	Monsoon	2010	23:00:00
Murkutta	Gothrin	Beiga	Female	35	jul	Monsoon	2010	23:00:00
Murkutta	Iedalsinh	Beiga	Male	38	Jul	Monsoon	2010	23:00:00
Kanjai	shyam vike	ST-Gond	Male	29	Aug	Monsoon	2009	14:30:00
Topla	Rajesh Markam	ST - Gond	Male		August	Monsoon	2009	09:00:00
Bhadgaon	Fulsingh Kushre	ST - Baiga	Male		May	Summer	2009	15:00:00
keslai	Sohdabai	Gond	Female	56	May	Summer	2009	08:00:00
Dongarbodi	laxmansing vike	ST-Gond	Male	20	Aug	Monsoon	2008	13:00:00
Tikariya	radhelal maraskule	ST-Gond	Male	22	March	Summer	2008	14:00:00
Kumbhari	ramlal maneshvar	OBC-Marar	Male	40	March	Summer	2008	07:00:00
Jalda	baiyalal dhurve	ST-Beiga	Male	53	Jun	Summer	2008	06:30:00
Darbaritola	rajesh sonvane	pawar	Male	19	Mar	Summer	2008	20:00:00
Bhuitola (Katangi)	Dhansingh Dhurvey	ST - Baiga	Male		September	Monsoon	2008	12:00:00
Ghuitola (Kergi)	Ramnath Meravi	ST - Baiga	Male		November	Winter	2008	12:00:00
Taktauva	Rajkumar Yadav	OBC - Aahir	Male		March	Summer	2008	15:00:00
Mordongari	Lakhan	Gond	Male	40	Jul	Monsoon	2008	07:00:00
Antara	Shivcharan	Gond	Male	20	Apr	Summer	2008	13:30:00
Bhorgondi	Shambhuprasad	Gond	Male	45	Apr	Summer	2008	08:00:00
Tekadi	Imbati	Gond	Male	60	Dec	Winter	2008	09:00:00
Kopizola	Pardesi	Gond	Male	45	Oct	Monsoon	2008	18:00:00
Ramrama	madanlal	Gond	Male	40	Mar	Summer	2008	08:00:00
Sitkutola (Nevargaon)	gitanjali bishen	OBC-Pawar	Female	14	Jan	Winter	2007	17:00:00
Kachurna	durgesh pandre	ST-Gond	Male	17	May	Summer	2007	22:00:00
Kachurna	virendra Invati	ST-Gond	Male	12	May	Summer	2007	08:00:00
Kanai	joglal panchtilak	OBC-Marar	Male	48	Sept	Monsoon	2007	11:00:00
Samnapur	siyavati	ST-Gond	Female	45	March	Summer	2007	06:00:00
Umardauni	chhotelal	ST-Beiga	Male	16	March	Summer	2007	14:00:00
Bichtola	shambhu maravi	ST-Gond	Male	52	March	Summer	2007	06:00:00
Jagla	kuvariyabai maravi	ST-Beiga	Female	65	May	Summer	2007	09:00:00
Jagla	itvarinbai dhurve	ST-Beiga	Female	55	May	Summer	2007	08:00:00
Jagla	bisainbai dhurve	ST-Beiga	Female	65	May	Summer	2007	08:00:00
Dorli	Narsingh maravi	ST-Gond	Male	53	Aug	Monsoon	2007	10:00:00
Bagholi	rajeshwari silvar	Gadheval	Female	9	Apr	Summer	2007	08:00:00
Manutola	mohatlal tekam	ST- Gond	Male	51	Oct	Monsoon	2007	09:00:00
Tendutola	Jaysing	Gond	Male	52	Jan	Winter	2007	08:00:00
Paraspani	Sipai	Gond	Male	60	Oct	Monsoon	2007	08:00:00
keslai	Bharatlal	Gond	Male	38	JUL	Monsoon	2007	14:00:00
Dharavashi	roshanlal	Gond	Male	50	May	Summerr	2007	12:30:00
Katanjari	Dhanraj	Gond	male	30	Aug	Monsoon	2007	08:00:00
Mendra	gyaniram pandre	ST-Gond	Male	40	Mar	Summer	2006	13:00:00
Ghuitola (Indri)	Pankusingh Dhurvey	Agariya - Lohar	Male		August	Monsoon	2006	10:30:00
Chikhlabaddi	sukhram dhurve	Beiga	Male	xxxxxx	Jul	Monsoon	2006	12:00:00
Mohbarra	Madhuri Bisen	Pawar	Female	16	May	Summer	2006	06:00:00
Pindraibutte	Atmaram	Gond	Male	50	Oct	Monsoon	2006	19:00:00
Tendutola	Faglal	Gond	Male	38	Aug	Monsoon	2006	14:00:00
Chikhlapani	Sawanlal	Gond	Male	38	Jul	Monsoon	2006	09:00:00
Rumal	Sohanlal	Pawar	Male	36	Feb	Winter	2006	06:00:00
Dudhiya	manohar	Kirar	Male	45	Feb	Winter	2006	18:30:00
Navegao	Ramvatibai	beiga	Female	35	Apr	Summer	2006	10:00:00
Khursodi	Kameshwar	Govari	male	35	Oct	Monsoon	2006	08:00:00
Chirchira	Motilal	Gond	male	35	Feb	Winter	2006	09:00:00
kochevahi	Bhangilal	Gond	Male	44	Aug	Monsoon	2006	10:30:00
Kakodi	Fatulal	Powar	male	27	may	Summer	2006	06:00:00
Tikariya	bhagrathi parte	ST-Gond	Female	40	Feb	Winter	2005	08:00:00
Tikariya	premvati kunjam	ST-Gond	Female	45	Mar	Summer	2005	05:00:00
Khalaundi	Guljar Uikey	ST - Gond	Male		May	Summer	2005	09:00:00
Kumbhitola	Sonu Dhurvey	ST - Baiga	Male		March	Summer	2005	15:00:00
Mohbarra	Bhurkanbai	Lodhi	Female	36	May	Summer	2005	16:00:00
Karajmara	Krishnabai	Gond	Female	38	Jun	Summer	2005	07:00:00
Antara	Sawanlal	Gond	Male	48	Sept	Monsoon	2005	11:00:00
Bhorgondi	Niranjan	Powar	Male	46	Jan.	Winter	2005	9:00PM
Tekadi	Samnabai	Gond	Female	60	May	Summer	2005	06:00:00
Salfa	Hirmoti	Gond	Female	45	Apr	Summer	2005	08:00:00
Zarera	Sawatlal	Marar	Male	35	oct	Monsoon	2005	16:00:00
chikhlabddi	shrimansingh	Gond	Male	35	Nov	Winter	2005	10:00:00
Netra	Basaram	Govari	Male	35	Sep	Monsoon	2005	10:00:00
Netra	Pandurang	Dhimar	Male	30	Sep	Monsoon	2005	07:30:00
Pachpedi	Narbadbai ajit	SC-Gadheval	Female	56	May	Summer	2004	08:00:00
Batua	sukhram	OBC- Marar	Male	50	May	Summer	2004	08:00:00
Batua	rajvantibai Pancheshwar	OBC-Marar	Female	55	May	Summer	2004	08:00:00
Pachpedi	senkumar rahangdale	OBC-Pawar	Male	16	Aug	Monsoon	2004	03:00:00
Dorli	bidesing vaike	ST-Gond	Male	60	Nov	Winter	2004	18:00:00
Bhuitola (Katangi)	Udamsingh Meravi	ST - Baiga	Male		December	Winter	2004	16:00:00
Kisli	Ramsingh Dhurvey	ST - Gond	Male		August	Monsoon	2004	15:00:00
Phandki	Budhsingh	ST - Gond	Male		February	Summer	2004	09:00:00
Bhimdogri	kundobai markam	Gond	Female	xxxxxxx	May	Summer	2004	05:00:00
Samariya	Trilok Kushre	ST - Gond	Male		August	Monsoon	2004	16:00:00
Kalyanpur	Sureshrav	Bhat	Male	38	Nov	Winter	2004	10:00:00
Naitola	Likhanlal	Giri	Male	68	Oct	Monsoon	2004	15:00:00
Ugali	Shivchand	Ilva	Male	33	Jul	Monsoon	2004	15:00:00
Sonevani	Jadulal	Yadav	Male	45	Oct	Monsoon	2004	11:00:00
Devtola	Jivan	Gond	Male	52	oct	Monsoon	2004	8 :00 AM
Temni	Ulas	Kunbi	Male	45	Nov	Winter	2004	13:00:00
Kakodi	Rameshwar	Marar	Male	39	May	Summer	2004	08:00:00
Palhera	Borelal	Marar	Male	42	Apr	Summer	2004	07:00:00

## Sheet: 2. Season and months
		%interv	%tot cases
Summer	March	12.0482	9.41176
	April	5.42169	5.09804
	May	18.6747	16.0784
	June	4.21687	10.1961
Monsoon	July	8.43373	11.3725
	August	11.4458	7.45098
	September	6.62651	7.45098
	October	8.43373	7.05882
Winter	November	6.0241	4.31373
	December	4.81928	5.4902
	January	7.83133	7.84314
	February	6.0241	8.23529

## Sheet: 3. Attack time - 24 hr period
Time in hours	% Cases
0000 - 0200	0
0200 - 0400	0.60241
0400 - 0600	3.01205
0600 - 0800	14.4578
0800 - 1000	27.1084
1000 - 1200	15.0602
1200 - 1400	7.22892
1400 - 1600	13.253
1600 - 1800	10.8434
1800 - 2000	3.61446
2000 - 2200	1.80723
2200 - 0000	3.01205

## Sheet: 4. Activity of the victim
Activity of the victim	% cases
NTFP collection	41.5663
Fuelwood collection	15.0602
Grazing livestock	12.6506
Passing through the forest	8.43373
Agriculture work	6.62651
Defecation	5.42169
Construction work	3.01205
Bamboo harvest	3.01205
Passing through a village	2.40964
Inside house	1.80723

## Sheet: 5. NTFP attacks gender wise
Age	% Men	% Women
0 to 5	0	0
6 to 10	0	2.38095
11 to 15	1.6129	4.7619
16 to 20	4.83871	4.7619
21 to 25	2.41935	0
26 to 30	12.9032	4.7619
31 to 35	11.2903	16.6667
36 to 40	16.9355	14.2857
41 to 45	17.7419	16.6667
46 to 50	12.0968	7.14286
51 to 55	9.67742	7.14286
56 to 60	7.25806	11.9048
61 to 65	1.6129	7.14286
66 to 70	1.6129	2.38095

## Sheet: 6. Activity of the bear vs time
Time in hours	Total	Did not see	Walking	Resting	Eating	Den
0000 - 0200	0	0	0	0	0	0
0200 - 0400	1	0	0	0	1	0
0400 - 0600	5	1	3	0	1	0
0600 - 0800	24	14	7	2	1	0
0800 - 1000	45	32	8	2	3	0
1000 - 1200	25	17	4	4	0	0
1200 - 1400	12	6	3	3	0	0
1400 - 1600	22	12	1	8	0	1
1600 - 1800	18	12	0	2	4	0
1800 - 2000	6	4	0	0	2	0
2000 - 2200	3	2	0	0	1	0
2200 - 0000	5	5	0	0	0	0
	166	105	26	21	13	1

## Sheet: 7. No of Bears vs seasons
	One	1+1 UNID	F+1C	F+2C	F+3C
Summer	50	6	1	9	1
Monsoon	25	7	1	24	1
Winter	24	8		9	0
Total	99	21	2	42	2

## Sheet: 8. Age vs Cases
Age group	Cases		Chi sq	49.092
1 to 10	1		df	6
11 to 20	12		p-value	7.148e-09
21 to 30	21		Note: Analyzed in Rstudio 1.0.44
31 to 40	48
41 to 50	47
51 to 60	29
61 to 70	8

## Sheet: 9. Age vs Gender
Gender	Age		Group	Men			Women			Mean Difference	95% CI for Mean Difference*	t	df	p
Women	9			M	SD	n	M	SD	n
Women	14		Conflict cases	41.0645	11.9863	124	41.8571	14.8547	42	-0.792627	-5.68, 4.20	-0.347828	164	0.728415
Women	14		Note: Analyzed in IBM SPSS Version 24.0								*bootstrap results are based on 50000 bootstrap samples
Women	16
Women	16
Women	29
Women	32
Women	32
Women	35
Women	35
Women	35
Women	36
Women	38
Women	38
Women	40
Women	40
Women	42
Women	42
Women	45
Women	45
Women	45
Women	45
Women	48
Women	50
Women	52
Women	55
Women	55
Women	56
Women	56
Women	56
Women	60
Women	60
Women	61
Women	65
Women	65
Women	70
Women	33
Women	50
Women	45
Women	30
Women	32
Women	36
Men	12
Men	12
Men	16
Men	16
Men	17
Men	19
Men	20
Men	20
Men	22
Men	25
Men	26
Men	27
Men	27
Men	27
Men	27
Men	28
Men	28
Men	29
Men	30
Men	30
Men	30
Men	30
Men	30
Men	32
Men	32
Men	33
Men	34
Men	35
Men	35
Men	35
Men	35
Men	35
Men	35
Men	35
Men	36
Men	36
Men	38
Men	38
Men	38
Men	38
Men	38
Men	38
Men	39
Men	40
Men	40
Men	40
Men	40
Men	40
Men	40
Men	40
Men	40
Men	41
Men	42
Men	43
Men	43
Men	43
Men	44
Men	45
Men	45
Men	45
Men	45
Men	45
Men	45
Men	45
Men	45
Men	45
Men	45
Men	46
Men	46
Men	48
Men	48
Men	48
Men	50
Men	50
Men	50
Men	50
Men	50
Men	50
Men	51
Men	51
Men	52
Men	52
Men	52
Men	53
Men	53
Men	55
Men	55
Men	55
Men	56
Men	57
Men	60
Men	60
Men	60
Men	60
Men	60
Men	62
Men	68
Men	70
Men	45
Men	30
Men	35
Men	60
Men	32
Men	36
Men	23
Men	40
Men	40
Men	48
Men	55
Men	65
Men	50
Men	50
Men	52
Men	40
Men	45
Men	42
Men	45
Men	45
Men	60
Men	30
Men	30
Men	42
Men	35
Men	50

## Sheet: 10. Gender vs Cases
Gender	Cases		Chi sq	20.529
Men	124		df	1
Women	42		p-value	5.872e-06
			Note: Analyzed in Rstudio 1.0.44

[truncated: 14 more sheets: 11. Gender vs Activity, 12. Gender vs Seasonal pattern, 13. Social group vs Cases, 14. Tribal vs Nontribal Gr, 15. Victim income vs state avg, 16. Cases on record vs Years, 17. Interviewed Cases vs Months, 18. Cases vs Seasons, 19. Attack time vs Cases, 20. Activity vs Cases, 21. Forest vs Nonfor activity, 22. Wound level vs Gender, 23. Group size vs Cases, 24. Compensation]
